# Supplementary material for: From waste to health-supporting molecules: biosynthesis of natural products from lignin-, plastic- and seaweed-based monomers using metabolically engineered Streptomyces lividans
Source: Microb Cell Fact. 2023 Dec 19;22:262. doi: 10.1186/s12934-023-02266-0 (PMC10731712; doi:10.1186/s12934-023-02266-0)
Supplement: Supplementary file 2 — Additional file 2. LC-MS analysis of bottromycin A2 and methylated bottromycin A2. [file 12934_2023_2266_MOESM2_ESM.xlsx]

## Sheet: Sheet1
LC-MS analysis of bottromycin A2 ([M+H]+: 823.453) and methylated bottromycin ([M+H]+ = 837.453)
Batch cultivation
Mannitol						Protocatechuate						4-hydroxybenzoate
Time	MetBot [Area]	SD	BotA2 [Area]	SD	Ratio	Time	MetBot [Area]	SD	BotA2 [Area]	SD	Ratio	Time	MetBot [Area]	SD	BotA2 [Area]	SD	Ratio
0	n.d	n.a	196333	45785.7		0	n.d	n.a	205333	38850.1		0	n.d	n.a	n.d	n.a
24	299667	53799	2.01667e+06	90737.7		24	149333	33975.5	1.03033e+06	229020		17	n.d	n.a	95876.9	13809.4
48	2475000	134350	9920000	84852.8		48	241000	24331.1	3.08333e+06	614356		33	n.d	n.a	134072	25321.5
72	2895000	77781.7	13150000	353553		72	465000	94302.7	4.67333e+06	744737		41	n.d	n.a	134443	46284.4
96	3240000	113137	13500000	282843	0.24	96	642667	27098.6	5810000	115326	0.110614	49	8146.67	3627.9	197841	29594.8
												57	13633.3	1724.34	265768	35113.7
												66	15066.7	568.624	458413	39122.6
												73.5	24533.3	2064.78	924249	91981.1
												80.5	39000	3345.15	1.42535e+06	128421
												90	50850	777.817	2.18813e+06	338582
												97	70200	16404.9	2.68456e+06	64261.2	0.0261495
												Feeding cultivation
												Time	MetBot [Area]	SD	BotA2 [Area]	SD	Ratio
												0	n.d	n.a	n.d	n.a
												24	74500	12272.3	495139	52843.7
												48	275333	49166.4	3.49877e+06	414107
												64	217000	87681.2	5.05916e+06	748192
												72	278000	90509.7	6.33837e+06	787022
												80	312500	4949.75	7.71726e+06	236300
												88	255000	19799	1.19294e+07	108893
												96	274000	1414.21	1.3619e+07	402682
												104	285000	41012.2	1.41128e+07	2.0686e+06
												112	259500	4949.75	1.31396e+07	194203
												120	319500	28991.4	1.96896e+07	1.08488e+06
												127.5	337333	70812	2.08853e+07	3.00118e+06
												136.5	342667	72251.9	2.04223e+07	3.04316e+06
												144.5	356667	40857.5	2.04851e+07	2.85895e+06
												151.5	342333	87506.2	2.04597e+07	3.8154e+06
												161	331667	52918.2	2.12995e+07	4.34566e+06
												168	348667	59349.2	2.07094e+07	3.4246e+06
												176	313333	70713	1.96976e+07	3.06628e+06
												187.5	380000	54945.4	1.97752e+07	3.51793e+06
												212	337333	64941	1.95066e+07	3.67468e+06
												236	328667	47930.5	1.81865e+07	3.56008e+06
												263	391333	73656.9	2.03067e+07	4.08007e+06	0.0192712
