# Supplementary material for: From waste to health-supporting molecules: biosynthesis of natural products from lignin-, plastic- and seaweed-based monomers using metabolically engineered Streptomyces lividans
Source: Microb Cell Fact. 2023 Dec 19;22:262. doi: 10.1186/s12934-023-02266-0 (PMC10731712; doi:10.1186/s12934-023-02266-0)
Supplement: Supplementary file 3 — Additional file 3. Gene expression data reflecting genes linked to amino acid biosynthesis. [file 12934_2023_2266_MOESM3_ESM.xlsx]

## Sheet: Sheet1
Alanine, aspartate and glutamate metabolism				PCA		4HB
S. lividans TK24	S. lividans ΔYA8-DG2	Kegg Annotation	Annotation	fold change	adjP	fold change	adjP
SLIV_04005	SLYA8N_04005	glutaminase [EC:3.5.1.2]	(GenBank) glsA; Glutaminase	0.127302	0.941736	0.00122241	0.998609
SLIV_04065	SLYA8N_04065	argininosuccinate synthase [EC:6.3.4.5]	(GenBank) argG; Argininosuccinate synthase	0.2882	0.120672	-0.417548	0.00346519
SLIV_04070	SLYA8N_04070	succinate-semialdehyde dehydrogenase / glutarate-semialdehyde dehydrogenase [EC:1.2.1.16 1.2.1.79 1.2.1.20]	(GenBank) putative succinate-semialdehyde dehydrogenase [NADP(+)]	1.14066	0.000336267	1.5058	#N/A
SLIV_04075	SLYA8N_04075	4-aminobutyrate aminotransferase [EC:2.6.1.19]	(GenBank) aminotransferase	1.21814	0.000420964	0.912768	0.512576
SLIV_04445	SLYA8N_04445	glutamine synthetase [EC:6.3.1.2]	(GenBank) glutamine synthetase	-0.183778	0.844847	-0.666627	0.0959333
SLIV_06370	SLYA8N_06370	4-aminobutyrate aminotransferase [EC:2.6.1.19]	(GenBank) aminotransferase	-0.0895264	0.907228	-0.545355	0.0805188
SLIV_07030	SLYA8N_07030	alanine-synthesizing transaminase [EC:2.6.1.66 2.6.1.2]	(GenBank) putative aspartate aminotransferase	0.889765	0.00192266	1.6726	1.49759e-13
SLIV_10245	SLYA8N_10245	4-aminobutyrate aminotransferase / (S)-3-amino-2-methylpropionate transaminase / 5-aminovalerate transaminase [EC:2.6.1.19 2.6.1.22 2.6.1.48]	(GenBank) 4-aminobutyrate aminotransferase	0.494226	0.105432	1.74187	1.4449e-12
SLIV_10905	SLYA8N_10905	1-pyrroline-5-carboxylate dehydrogenase [EC:1.2.1.88]	(GenBank) prnC; Delta-1-pyrroline-5-carboxylate dehydrogenase	-0.0279391	0.96983	0.361149	0.25134
SLIV_13475	SLYA8N_13475	alanine-synthesizing transaminase [EC:2.6.1.66 2.6.1.2]	(GenBank) alaA; Glutamate-pyruvate aminotransferase	0.211778	0.47686	0.437911	0.0171868
SLIV_14460	SLYA8N_14460	succinate-semialdehyde dehydrogenase / glutarate-semialdehyde dehydrogenase [EC:1.2.1.16 1.2.1.79 1.2.1.20]	(GenBank) Putative succinate-semialdehyde dehydrogenase [NADP(+)]	0.700768	0.0222037	-0.195127	0.530817
SLIV_14660	SLYA8N_14660	glutamine---fructose-6-phosphate transaminase (isomerizing) [EC:2.6.1.16]	(GenBank) glmS1; Glutamine-fructose-6-phosphate aminotransferase [isomerizing]	0.424252	0.320007	1.54654	2.91327e-11
SLIV_14920	SLYA8N_14920	glutamate dehydrogenase (NADP+) [EC:1.4.1.4]	(GenBank) gdh; NADP-specific glutamate dehydrogenase	-0.0769227	0.864417	0.689558	3.95709e-05
SLIV_15115	SLYA8N_15115	aspartate aminotransferase [EC:2.6.1.1]	(GenBank) aspC; Aspartate aminotransferase	-0.190074	0.198836	0.456519	2.03542e-05
SLIV_17995	SLYA8N_17995	amidophosphoribosyltransferase [EC:2.4.2.14]	(GenBank) purF; Amidophosphoribosyltransferase	-0.247426	0.167021	-0.1062	0.496466
SLIV_18035	SLYA8N_18035	phosphoribosylformylglycinamidine synthase subunit PurQ / glutaminase [EC:6.3.5.3 3.5.1.2]	(GenBank) Phosphoribosylformylglycinamidine synthase 1	0.0263827	0.935869	1.0167	4.93295e-21
SLIV_20150	SLYA8N_20150	adenylosuccinate synthase [EC:6.3.4.4]	(GenBank) purA; Adenylosuccinate synthetase	0.195892	0.287367	0.837333	2.30205e-12
SLIV_20690	SLYA8N_20690	glutamate decarboxylase [EC:4.1.1.15]	(GenBank) Glutamate decarboxylase	-0.521267	0.649992	-0.371469	0.580113
SLIV_20860	SLYA8N_20860	L-aspartate oxidase [EC:1.4.3.16]	(GenBank) nadB; L-aspartate oxidase	0.126851	0.781384	-0.125915	0.609592
SLIV_22705	SLYA8N_22705	glutamate dehydrogenase [EC:1.4.1.2]	(GenBank) gdhB; NAD-specific glutamate dehydrogenase	0.497423	1.45043e-08	0.612992	8.10691e-15
SLIV_23730	SLYA8N_23730	glutamine---fructose-6-phosphate transaminase (isomerizing) [EC:2.6.1.16]	(GenBank) glmS2; Glutamine-fructose-6-phosphate aminotransferase [isomerizing]	0.598573	0.000346512	1.01996	2.39029e-13
SLIV_26515	SLYA8N_26515	glutamine synthetase [EC:6.3.1.2]	(GenBank) putative glutamine synthetase 2	-0.0142526	0.973422	0.373608	0.00978584
SLIV_26665	SLYA8N_26665	glutamine synthetase [EC:6.3.1.2]	(GenBank) glnII; Glutamine synthetase 2	1.1217	0.000153567	1.09325	9.08005e-05
SLIV_26725	SLYA8N_26725	glutamine synthetase [EC:6.3.1.2]	(GenBank) glnA; Glutamine synthetase	0.129442	0.558893	-0.266199	0.0528925
SLIV_27580	SLYA8N_27580	glutamate synthase (NADPH) large chain [EC:1.4.1.13]	(GenBank) gltB; Glutamate synthase [NADPH] large chain	-0.451227	6.30773e-05	-0.534557	1.3309e-05
SLIV_27585	SLYA8N_27585	glutamate synthase (NADPH) small chain [EC:1.4.1.13]	(GenBank) gltD; Glutamate synthase [NADPH] small chain	-0.433487	0.00207627	0.235625	0.0938773
SLIV_27830	SLYA8N_27830	glutamate synthase (NADPH) small chain [EC:1.4.1.13]	(GenBank) Glutamate synthase [NADPH] small chain	-0.0108632	0.995044	-1.35094	0.000734703
SLIV_28875	SLYA8N_28875	alanine dehydrogenase [EC:1.4.1.1]	(GenBank) Alanine dehydrogenase	2.60078	1.24956e-35	1.10257	6.95462e-07
SLIV_29675	SLYA8N_29675	glutamine synthetase [EC:6.3.1.2]	(GenBank) glutamine synthetase	-1.00332	0.000137449	-4.37593	4.03236e-36
SLIV_29875	SLYA8N_29875	argininosuccinate lyase [EC:4.3.2.1]	(GenBank) argH; Argininosuccinate lyase	0.146121	0.598151	0.512477	0.000195852
SLIV_30335	SLYA8N_30335	aspartate carbamoyltransferase catalytic subunit [EC:2.1.3.2]	(GenBank) pyrB; Aspartate carbamoyltransferase	-0.101444	0.852697	-2.04209	2.43743e-23
SLIV_30350	SLYA8N_30350	carbamoyl-phosphate synthase small subunit [EC:6.3.5.5]	(GenBank) carA; Carbamoyl-phosphate synthase small chain	0.0166931	0.969443	-0.51411	0.000221688
SLIV_30355	SLYA8N_30355	carbamoyl-phosphate synthase large subunit [EC:6.3.5.5]	(GenBank) carB; Carbamoyl-phosphate synthase large chain	0.000154635	0.999774	-0.268062	0.0203164
SLIV_31520	SLYA8N_31520	adenylosuccinate lyase [EC:4.3.2.2]	(GenBank) adenylosuccinate lyase	0.0067385	0.992091	-0.138332	0.504006
SLIV_31775	SLYA8N_31775	succinate-semialdehyde dehydrogenase / glutarate-semialdehyde dehydrogenase [EC:1.2.1.16 1.2.1.79 1.2.1.20]	(GenBank) Succinate-semialdehyde dehydrogenase [NADP(+)]	-0.441198	0.533082	1.37628	3.02037e-05
SLIV_36010	SLYA8N_36010	asparagine synthase (glutamine-hydrolysing) [EC:6.3.5.4]	(GenBank) asparagine synthase, glutamine-hydrolyzing	1.0552	1.14475e-05	-1.80744	4.27659e-12
Glycine, serine and threonine metabolism
SLIV_02835	SLYA8N_02835	threonine dehydratase [EC:4.3.1.19]	(GenBank) threonine dehydratase	-0.105696	0.866362	-0.421239	0.121198
SLIV_04520	SLYA8N_04520	glycine C-acetyltransferase [EC:2.3.1.29]	(GenBank) 2-amino-3-ketobutyrate coenzyme A ligase	0.398216	0.564876	-0.180179	0.704326
SLIV_04525	SLYA8N_04525	threonine 3-dehydrogenase [EC:1.1.1.103]	(GenBank) tdh; L-threonine 3-dehydrogenase	0.117744	0.885638	-1.18706	9.34683e-05
SLIV_04815	SLYA8N_04815	D-amino-acid oxidase [EC:1.4.3.3]	(GenBank) D-amino acid oxidase	0.518325	0.443628	0.308091	0.554705
SLIV_06090	SLYA8N_06090	CDP-diacylglycerol---serine O-phosphatidyltransferase [EC:2.7.8.8]	(GenBank) phosphatidylserine synthase	-0.091523	0.63407	0.304726	0.00474264
SLIV_06095	SLYA8N_06095	glycerate 2-kinase [EC:2.7.1.165]	(GenBank) transferase	0.418614	0.442007	-0.223278	0.582955
SLIV_08510	SLYA8N_08510	2,3-bisphosphoglycerate-dependent phosphoglycerate mutase [EC:5.4.2.11]	(GenBank) phosphoglycerate mutase	-1.03901	#N/A	-4.2583	0.0585054
SLIV_09620	SLYA8N_09620	diaminobutyrate-2-oxoglutarate transaminase [EC:2.6.1.76]	(GenBank) aminotransferase	-0.320901	0.462754	-1.92709	3.76543e-12
SLIV_10295	SLYA8N_10295	betaine-aldehyde dehydrogenase [EC:1.2.1.8]	(GenBank) prr1; Gamma-aminobutyraldehyde dehydrogenase	0.794527	0.150747	0.563725	0.234386
SLIV_10340	SLYA8N_10340	betaine-aldehyde dehydrogenase [EC:1.2.1.8]	(GenBank) prr2; Gamma-aminobutyraldehyde dehydrogenase	0.0466218	0.905465	0.664527	2.8892e-07
SLIV_10930	SLYA8N_10930	D-3-phosphoglycerate dehydrogenase / 2-oxoglutarate reductase [EC:1.1.1.95 1.1.1.399]	(GenBank) D-3-phosphoglycerate dehydrogenase	-0.697859	1.81585e-05	-0.829355	5.07751e-09
SLIV_11145	SLYA8N_11145	glycine cleavage system T protein (aminomethyltransferase) [EC:2.1.2.10]	(GenBank) gcvT; Aminomethyltransferase	0.267993	0.284325	0.117284	0.558533
SLIV_11150	SLYA8N_11150	glycine cleavage system H protein	(GenBank) gcvH; Glycine cleavage system H protein	0.238981	0.419113	-0.627021	0.000421207
SLIV_11155	SLYA8N_11155	glycine hydroxymethyltransferase [EC:2.1.2.1]	(GenBank) glyA1; Serine hydroxymethyltransferase	0.147614	0.578652	-0.289305	0.0500553
SLIV_11160	SLYA8N_11160	L-serine dehydratase [EC:4.3.1.17]	(GenBank) sdaA; L-serine dehydratase	0.184014	0.455821	-0.182098	0.268876
SLIV_11670	SLYA8N_11670	glycine hydroxymethyltransferase [EC:2.1.2.1]	(GenBank) glyA2; Serine hydroxymethyltransferase	0.230313	0.747777	-0.810729	0.0236946
SLIV_11710	SLYA8N_11710	homoserine kinase [EC:2.7.1.39]	(GenBank) thrB; Homoserine kinase	0.194232	0.370253	0.843271	2.67035e-09
SLIV_11715	SLYA8N_11715	threonine synthase [EC:4.2.3.1]	(GenBank) thrC; Threonine synthase	0.186835	0.213486	1.22967	5.82007e-34
SLIV_11720	SLYA8N_11720	homoserine dehydrogenase [EC:1.1.1.3]	(GenBank) hom; Homoserine dehydrogenase	0.230179	0.188491	1.23276	3.59429e-27
SLIV_13580	SLYA8N_13580	threonine dehydratase [EC:4.3.1.19]	(GenBank) threonine dehydratase	-0.340965	0.403914	-0.278737	0.340688
SLIV_14185	SLYA8N_14185	glycine hydroxymethyltransferase [EC:2.1.2.1]	(GenBank) glyA3; Serine hydroxymethyltransferase	0.0782068	0.862429	-2.64277	8.61079e-44
SLIV_14230	SLYA8N_14230	betaine-aldehyde dehydrogenase [EC:1.2.1.8]	(GenBank) gbsA; Betaine aldehyde dehydrogenase	0.210956	0.580693	0.628107	0.00293877
SLIV_16595	SLYA8N_16595	phosphoserine aminotransferase [EC:2.6.1.52]	(GenBank) serC; Phosphoserine aminotransferase	-0.110072	0.779682	-0.687408	3.84018e-05
SLIV_16930	SLYA8N_16930	threonine synthase [EC:4.2.3.1]	(GenBank) threonine synthase	0.228188	0.342486	0.240982	0.170842
SLIV_17330	SLYA8N_17330	2,3-bisphosphoglycerate-dependent phosphoglycerate mutase [EC:5.4.2.11]	(GenBank) gpmA; 2,3-bisphosphoglycerate-dependent phosphoglycerate mutase	0.307991	0.451388	-0.973366	0.000258519
SLIV_18665	SLYA8N_18665	cystathionine gamma-lyase [EC:4.4.1.1]	(GenBank) Putative cystathionine gamma-lyase	0.184849	0.507779	1.23411	8.88836e-19
SLIV_20220	SLYA8N_20220	aspartate kinase [EC:2.7.2.4]	(GenBank) ask; Aspartokinase	-0.0449516	0.866276	1.75088	1.05527e-58
SLIV_20225	SLYA8N_20225	aspartate-semialdehyde dehydrogenase [EC:1.2.1.11]	(GenBank) asd1; Aspartate-semialdehyde dehydrogenase	0.0073983	0.983724	1.77604	5.28717e-63
SLIV_22310	SLYA8N_22310	cystathionine beta-synthase [EC:4.2.1.22]	(GenBank) cbs; Putative cystathionine beta-synthase	-0.13059	0.666022	-0.198391	0.234178
SLIV_23765	SLYA8N_23765	L-2,4-diaminobutyrate decarboxylase [EC:4.1.1.86]	(GenBank) rhbB; L-2,4-diaminobutyrate decarboxylase	0.273532	0.781384	-2.34511	8.41264e-05
SLIV_24475	SLYA8N_24475	aspartate-semialdehyde dehydrogenase [EC:1.2.1.11]	(GenBank) asd2; Aspartate-semialdehyde dehydrogenase	0.242751	0.160705	0.888713	1.51629e-11
SLIV_26810	SLYA8N_26810	dihydrolipoyl dehydrogenase [EC:1.8.1.4]	(GenBank) dihydrolipoyl dehydrogenase	-0.0634843	0.716116	0.641696	7.70545e-14
SLIV_26980	SLYA8N_26980	glycerate 2-kinase [EC:2.7.1.165]	(GenBank) glycerate kinase	-2.74547	#N/A	0.355825	0.873628
SLIV_27525	SLYA8N_27525	tryptophan synthase beta chain [EC:4.2.1.20]	(GenBank) trpB; Tryptophan synthase beta chain	-0.172169	0.452408	0.334356	0.0123679
SLIV_27530	SLYA8N_27530	tryptophan synthase alpha chain [EC:4.2.1.20]	(GenBank) trpA; Tryptophan synthase alpha chain	-0.164723	0.518611	0.606193	8.2383e-06
SLIV_27625	SLYA8N_27625	L-2,4-diaminobutyrate decarboxylase [EC:4.1.1.86]	(GenBank) amino acid decarboxylase	-1.32276	0.0353595	-4.98443	1.34231e-08
SLIV_28380	SLYA8N_28380	ectoine hydroxylase [EC:1.14.11.55]	(GenBank) ectD; Ectoine hydroxylase	0.438361	0.000400193	2.40764	1.26063e-90
SLIV_28385	SLYA8N_28385	L-ectoine synthase [EC:4.2.1.108]	(GenBank) ectC; L-ectoine synthase	0.370154	0.0146198	2.28601	3.80561e-68
SLIV_28390	SLYA8N_28390	diaminobutyrate-2-oxoglutarate transaminase [EC:2.6.1.76]	(GenBank) ectB; Diaminobutyrate-2-oxoglutarate transaminase	0.206315	0.258514	1.44537	3.37478e-29
SLIV_28395	SLYA8N_28395	L-2,4-diaminobutyric acid acetyltransferase [EC:2.3.1.178]	(GenBank) ectA; L-2,4-diaminobutyric acid acetyltransferase	0.309529	0.0877144	0.906848	2.07585e-09
SLIV_28680	SLYA8N_28680	phosphoserine phosphatase [EC:3.1.3.3]	(GenBank) serB; Phosphoserine phosphatase	0.323395	0.104048	0.0742918	0.705535
SLIV_30885	SLYA8N_30885	glycine cleavage system P protein (glycine dehydrogenase) [EC:1.4.4.2]	(GenBank) gcvP; Glycine dehydrogenase [decarboxylating]	0.208785	0.340097	-0.349212	0.0264063
SLIV_32360	SLYA8N_32360	threonine aldolase [EC:4.1.2.48]	(GenBank) aldolase	0.60838	0.00388207	0.486358	0.00837605
SLIV_32925	SLYA8N_32925	betaine-aldehyde dehydrogenase [EC:1.2.1.8]	(GenBank) aldehyde dehydrogenase	-0.75711	0.544602	-0.51597	0.503816
SLIV_35840	SLYA8N_35840	homoserine dehydrogenase [EC:1.1.1.3]	(GenBank) homoserine dehydrogenase	-0.286935	#N/A	0.0158824	0.986575
SLIV_36235	SLYA8N_36235	D-3-phosphoglycerate dehydrogenase / 2-oxoglutarate reductase [EC:1.1.1.95 1.1.1.399]	(GenBank) dehydrogenase	0.25076	0.870616	0.472026	0.522427
Cysteine and methionine metabolism
SLIV_07450	SLYA8N_07450	homocysteine S-methyltransferase [EC:2.1.1.10]	(GenBank) homocysteine methyltransferase	-0.352858	#N/A	-0.894705	0.324522
SLIV_08495	SLYA8N_08495	adenosylhomocysteinase [EC:3.13.2.1]	(GenBank) adenosylhomocysteinase	-1.07463	#N/A	-3.33749	0.0432282
SLIV_09335	SLYA8N_09335	thiosulfate/3-mercaptopyruvate sulfurtransferase [EC:2.8.1.1 2.8.1.2]	(GenBank) sseB; Putat	-0.413109	0.584842	0.226261	0.647399
SLIV_10890	SLYA8N_10890	branched-chain amino acid aminotransferase [EC:2.6.1.42]	(GenBank) ilvE; putative branched-	-0.0787267	0.800791	-0.256801	0.0637207
SLIV_10930	SLYA8N_10930	D-3-phosphoglycerate dehydrogenase / 2-oxoglutarate reductase [EC:1.1.1.95 1.1.1.399]	(GenBank) Putative thiosulfate sulfurtransferase SseB	-0.697859	1.81585e-05	-0.829355	5.07751e-09
SLIV_11160	SLYA8N_11160	L-serine dehydratase [EC:4.3.1.17]	(GenBank) sdaA; L-serine dehydratase	0.184014	0.455821	-0.182098	0.268876
SLIV_11720	SLYA8N_11720	homoserine dehydrogenase [EC:1.1.1.3]	(GenBank) hom; Homoserine dehydrogenase	0.230179	0.188491	1.23276	3.59429e-27
SLIV_12130	SLYA8N_12130	1-aminocyclopropane-1-carboxylate deaminase [EC:3.5.99.7]	(GenBank) deaminase	0.0675974	0.941736	0.0083879	0.983955
SLIV_13600	SLYA8N_13600	cystathionine gamma-synthase [EC:2.5.1.48]	(GenBank) metB; Cystathionine gamma-synthase	-0.117215	0.661604	0.726341	6.2409e-09
SLIV_14235	SLYA8N_14235	malate dehydrogenase [EC:1.1.1.37]	(GenBank) mdh; Malate dehydrogenase	0.96785	0.000121	-1.71182	9.79189e-14
SLIV_15115	SLYA8N_15115	aspartate aminotransferase [EC:2.6.1.1]	(GenBank) aspC; Aspartate aminotransferase	-0.190074	0.198836	0.456519	2.03542e-05
SLIV_16595	SLYA8N_16595	phosphoserine aminotransferase [EC:2.6.1.52]	(GenBank) serC; Phosphoserine aminotransferase	-0.110072	0.779682	-0.687408	3.84018e-05
SLIV_17555	SLYA8N_17555	thiosulfate/3-mercaptopyruvate sulfurtransferase [EC:2.8.1.1 2.8.1.2]	(GenBank) Putative thiosulfate sulfurtransferase	-0.183871	0.307086	0.343813	0.00342431
SLIV_18665	SLYA8N_18665	cystathionine gamma-lyase [EC:4.4.1.1]	(GenBank) Putative cystathionine gamma-lyase	0.184849	0.507779	1.23411	8.88836e-19
SLIV_20015	SLYA8N_20015	spermidine synthase [EC:2.5.1.16]	(GenBank) speE2; putative spermidine synthase 2	-0.525437	0.0211697	-2.76737	2.20561e-28
SLIV_20220	SLYA8N_20220	aspartate kinase [EC:2.7.2.4]	(GenBank) ask; Aspartokinase	-0.0449516	0.866276	1.75088	1.05527e-58
SLIV_20225	SLYA8N_20225	aspartate-semialdehyde dehydrogenase [EC:1.2.1.11]	(GenBank) asd1; Aspartate-semialdehyde dehydrogenase	0.0073983	0.983724	1.77604	5.28717e-63
SLIV_21750	SLYA8N_21750	5'-methylthioadenosine phosphorylase [EC:2.4.2.28]	(GenBank) Purine nucleoside phosphorylase	0.383649	0.0142965	-0.873604	2.94199e-09
SLIV_22310	SLYA8N_22310	cystathionine beta-synthase [EC:4.2.1.22]	(GenBank) cbs; Putative cystathionine beta-synthase	-0.13059	0.666022	-0.198391	0.234178
SLIV_22580	SLYA8N_22580	adenosylhomocysteinase [EC:3.13.2.1]	(GenBank) ahcY; Adenosylhomocysteinase	-0.160117	0.541186	-0.764835	2.35822e-06
SLIV_22640	SLYA8N_22640	methylthioribose-1-phosphate isomerase [EC:5.3.1.23]	(GenBank) S-methyl-5-thioribose-1-phosphate isomerase	0.144997	0.554064	0.594167	4.0454e-05
SLIV_24475	SLYA8N_24475	aspartate-semialdehyde dehydrogenase [EC:1.2.1.11]	(GenBank) asd2; Aspartate-semialdehyde dehydrogenase	0.242751	0.160705	0.888713	1.51629e-11
SLIV_25425	SLYA8N_25425	spermidine synthase [EC:2.5.1.16]	(GenBank) speE1; putative spermidine synthase 1	1.04555	9.26543e-05	0.356817	0.198154
SLIV_27300	SLYA8N_27300	purine-nucleoside/S-methyl-5'-thioadenosine phosphorylase / adenosine deaminase [EC:2.4.2.1 2.4.2.28 3.5.4.4]	(GenBank) Laccase domain protein	-0.0471544	0.930177	1.25247	2.96537e-14
SLIV_27795	SLYA8N_27795	5-methylthioadenosine/S-adenosylhomocysteine deaminase [EC:3.5.4.31 3.5.4.28]	(GenBank) hydrolase	-0.18986	0.911233	-0.567683	0.412479
SLIV_29460	SLYA8N_29460	5-methyltetrahydrofolate--homocysteine methyltransferase [EC:2.1.1.13]	(GenBank) metH; Methionine synthase	0.418197	0.0744565	-0.346357	0.0772114
SLIV_30020	SLYA8N_30020	branched-chain amino acid aminotransferase [EC:2.6.1.42]	(GenBank) aminotransferase	-0.0860637	0.874823	0.557174	0.00420252
SLIV_30390	SLYA8N_30390	S-adenosylmethionine synthetase [EC:2.5.1.6]	(GenBank) metK; S-adenosylmethionine synthase	0.113117	0.694114	0.7384	2.41837e-08
SLIV_31320	SLYA8N_31320	methionine-gamma-lyase [EC:4.4.1.11]	(GenBank) cystathionine gamma-synthase	-0.720576	#N/A	-0.562964	0.767003
SLIV_32650	SLYA8N_32650	cysteine synthase [EC:2.5.1.47]	(GenBank) lyase	0.0126498	0.995067	-0.0350058	0.952193
SLIV_33380	SLYA8N_33380	glutamate--cysteine ligase [EC:6.3.2.2]	(GenBank) glutamate-cysteine ligase	0.242913	0.619397	0.26531	0.416232
SLIV_34275	SLYA8N_34275	cysteine-S-conjugate beta-lyase [EC:4.4.1.13]	(GenBank) Putative cystathionine beta-lyase	0.236507	0.783579	0.592843	0.126061
SLIV_35770	SLYA8N_35770	cysteine-S-conjugate beta-lyase [EC:4.4.1.13]	(GenBank) malY; Protein MalY	-2.43603	#N/A	-0.486307	0.615262
SLIV_35840	SLYA8N_35840	homoserine dehydrogenase [EC:1.1.1.3]	(GenBank) homoserine dehydrogenase	-0.286935	#N/A	0.0158824	0.986575
SLIV_36235	SLYA8N_36235	D-3-phosphoglycerate dehydrogenase / 2-oxoglutarate reductase [EC:1.1.1.95 1.1.1.399]	(GenBank) dehydrogenase	0.25076	0.870616	0.472026	0.522427
Valine, leucine and isoleucine biosynthesis
SLIV_02835	SLYA8N_02835	threonine dehydratase [EC:4.3.1.19]	(GenBank) threonine dehydratase	-0.105696	0.866362	-0.421239	0.121198
SLIV_03510	SLYA8N_03510	ketol-acid reductoisomerase [EC:1.1.1.86]	(GenBank) ilvC2; Ketol-acid reductoisomerase 2	0.0205539	0.969643	0.515002	0.00138698
SLIV_07030	SLYA8N_07030	alanine-synthesizing transaminase [EC:2.6.1.66 2.6.1.2]	(GenBank) putative aspartate aminotransferase	0.889765	0.00192266	1.6726	1.49759e-13
SLIV_10710	SLYA8N_10710	3-isopropylmalate/(R)-2-methylmalate dehydratase small subunit [EC:4.2.1.33 4.2.1.35]	(GenBank) 3-isopropylmalate dehydratase small subunit	0.537209	4.26227e-07	0.864444	9.17189e-20
SLIV_10715	SLYA8N_10715	3-isopropylmalate/(R)-2-methylmalate dehydratase large subunit [EC:4.2.1.33 4.2.1.35]	(GenBank) 3-isopropylmalate dehydratase large subunit	0.469404	0.000446712	0.884657	1.0909e-14
SLIV_10860	SLYA8N_10860	2-isopropylmalate synthase [EC:2.3.3.13]	(GenBank) putative AIPM/Hcit synthase family trans	-0.162191	0.41916	0.491097	1.80772e-05
SLIV_10890	SLYA8N_10890	branched-chain amino acid aminotransferase [EC:2.6.1.42]	(GenBank) ilvE; putative AIPM/Hcit synthase family transferase	-0.0787267	0.800791	-0.256801	0.0637207
SLIV_10895	SLYA8N_10895	3-isopropylmalate dehydrogenase [EC:1.1.1.85]	(GenBank) leuB; 3-isopropylmalate dehydrogenase	-0.339471	0.146973	-2.92271	3.54422e-72
SLIV_10935	SLYA8N_10935	ketol-acid reductoisomerase [EC:1.1.1.86]	(GenBank) ilvC1; Ketol-acid reductoisomerase 1	-0.0634138	0.808945	0.5133	9.13182e-06
SLIV_10940	SLYA8N_10940	acetolactate synthase I/III small subunit [EC:2.2.1.6]	(GenBank) ilvH; Acetolactate synthase small subunit	0.0251035	0.958692	-0.697167	1.89096e-05
SLIV_10945	SLYA8N_10945	acetolactate synthase I/II/III large subunit [EC:2.2.1.6]	(GenBank) ilvB1; Acetolactate synthase large subunit	0.210438	0.440139	-1.08156	4.77921e-12
SLIV_13475	SLYA8N_13475	alanine-synthesizing transaminase [EC:2.6.1.66 2.6.1.2]	(GenBank) alaA; Glutamate-pyruvate aminotransferase	0.211778	0.47686	0.437911	0.0171868
SLIV_13580	SLYA8N_13580	threonine dehydratase [EC:4.3.1.19]	(GenBank) threonine dehydratase	-0.340965	0.403914	-0.278737	0.340688
SLIV_21050	SLYA8N_21050	dihydroxy-acid dehydratase [EC:4.2.1.9]	(GenBank) ilvD; Dihydroxy-acid dehydratase	0.0418121	0.907502	-0.965447	3.44714e-12
SLIV_23830	SLYA8N_23830	acetolactate synthase I/II/III large subunit [EC:2.2.1.6]	(GenBank) acetolactate synthase	0.208402	0.691591	-1.13609	4.50528e-05
SLIV_25045	SLYA8N_25045	2-isopropylmalate synthase [EC:2.3.3.13]	(GenBank) leuA; 2-isopropylmalate synthase	0.207676	0.310892	0.511385	7.77347e-05
SLIV_30020	SLYA8N_30020	branched-chain amino acid aminotransferase [EC:2.6.1.42]	(GenBank) aminotransferase	-0.0860637	0.874823	0.557174	0.00420252
Lysine biosynthesis
SLIV_06235	SLYA8N_06235	diaminopimelate decarboxylase [EC:4.1.1.20]	(GenBank) lysA1; Diaminopimelate decarboxylase	0.561479	0.0075681	-0.0876593	0.702309
SLIV_09650	SLYA8N_09650	diaminopimelate epimerase [EC:5.1.1.7]	(GenBank) dapF; Diaminopimelate epimerase	-0.064738	0.891152	0.105787	0.604374
SLIV_09915	SLYA8N_09915	4-hydroxy-tetrahydrodipicolinate synthase [EC:4.3.3.7]	(GenBank) dapA2; 4-hydroxy-tetrahydrodipicolinate synthase 2	-0.111912	0.710807	-0.178672	0.315213
SLIV_09940	SLYA8N_09940	4-hydroxy-tetrahydrodipicolinate reductase [EC:1.17.1.8]	(GenBank) dapB; 4-hydroxy-tetrahydrodipicolinate reductase	0.000768685	0.999133	0.109413	0.635199
SLIV_11720	SLYA8N_11720	homoserine dehydrogenase [EC:1.1.1.3]	(GenBank) hom; Homoserine dehydrogenase	0.230179	0.188491	1.23276	3.59429e-27
SLIV_11725	SLYA8N_11725	diaminopimelate decarboxylase [EC:4.1.1.20]	(GenBank) lysA2; Diaminopimelate decarboxylase	-0.200735	0.478908	0.530598	0.00049924
SLIV_12685	SLYA8N_12685	succinyl-diaminopimelate desuccinylase [EC:3.5.1.18]	(GenBank) dapE; Succinyl-diaminopimelate desuccinylase	0.0157544	0.983684	0.616538	0.00254236
SLIV_16050	SLYA8N_16050	diaminopimelate epimerase [EC:5.1.1.7]	(GenBank) diaminopimelate epimerase	-0.520653	#N/A	-0.325961	0.787792
SLIV_20000	SLYA8N_20000	N-succinyldiaminopimelate aminotransferase [EC:2.6.1.17]	(GenBank) dapC; putative N-succinyldiaminopimelate aminotransferase	-0.287178	0.553922	0.408253	0.128552
SLIV_20220	SLYA8N_20220	aspartate kinase [EC:2.7.2.4]	(GenBank) ask; Aspartokinase	-0.0449516	0.866276	1.75088	1.05527e-58
SLIV_20225	SLYA8N_20225	aspartate-semialdehyde dehydrogenase [EC:1.2.1.11]	(GenBank) asd1; Aspartate-semialdehyde dehydrogenase	0.0073983	0.983724	1.77604	5.28717e-63
SLIV_21260	SLYA8N_21260	2-aminoadipate transaminase [EC:2.6.1.-]	(GenBank) aminotransferase	0.834412	0.000563137	1.36217	1.1685e-11
SLIV_24475	SLYA8N_24475	aspartate-semialdehyde dehydrogenase [EC:1.2.1.11]	(GenBank) asd2; Aspartate-semialdehyde dehydrogenase	0.242751	0.160705	0.888713	1.51629e-11
SLIV_27260	SLYA8N_27260	UDP-N-acetylmuramoyl-L-alanyl-D-glutamate--2,6-diaminopimelate ligase [EC:6.3.2.13]	(GenBank) UDP-N-acetylmuramoyl-L-alanyl-D-glutamate-2,6-diaminopimelate ligase	-0.427664	0.0684236	-0.813239	2.76582e-06
SLIV_27265	SLYA8N_27265	UDP-N-acetylmuramoyl-tripeptide--D-alanyl-D-alanine ligase [EC:6.3.2.10]	(GenBank) murF; putative UDP-N-acetylmuramoyl-tripeptide-D-alanyl-D-alanine ligase	-0.158331	0.395695	0.727206	1.77825e-10
SLIV_28135	SLYA8N_28135	2,3,4,5-tetrahydropyridine-2,6-dicarboxylate N-succinyltransferase [EC:2.3.1.117]	(GenBank) 2,3,4,5-tetrahydropyridine-2,6-dicarboxylate N-succinyltransferase	-0.17237	0.578652	-1.70602	3.3114e-24
SLIV_28155	SLYA8N_28155	4-hydroxy-tetrahydrodipicolinate synthase [EC:4.3.3.7]	(GenBank) dapA1; 4-hydroxy-tetrahydrodipicolinate synthase 1	-0.648784	#N/A	0.356319	0.737461
SLIV_28270	SLYA8N_28270	4-hydroxy-tetrahydrodipicolinate synthase [EC:4.3.3.7]	(GenBank) dihydropicolinate synthase	-0.0822741	0.953634	-0.956388	0.0604189
SLIV_29840	SLYA8N_29840	acetylornithine/N-succinyldiaminopimelate aminotransferase [EC:2.6.1.11 2.6.1.17]	(GenBank) argD; Acetylornithine aminotransferase	0.324388	0.0357218	0.727942	4.22563e-10
SLIV_35840	SLYA8N_35840	homoserine dehydrogenase [EC:1.1.1.3]	(GenBank) homoserine dehydrogenase	-0.286935	#N/A	0.0158824	0.986575
SLIV_36345	SLYA8N_36345	diaminopimelate decarboxylase [EC:4.1.1.20]	(GenBank) decarboxylase	0.465114	0.102784	0.443431	0.0902218
Arginine and proline metabolism
SLIV_01310	SLYA8N_01310	amidase [EC:3.5.1.4]	(GenBank) amidase	0.502745	#N/A	1.80265	0.121918
SLIV_01465	SLYA8N_01465	creatinine amidohydrolase [EC:3.5.2.10]	(GenBank) creatinine amidohydrolase	1.15696	#N/A	1.4698	0.518583
SLIV_02740	SLYA8N_02740	arginine decarboxylase [EC:4.1.1.19]	(GenBank) amino acid decarboxylase	-0.107546	0.918535	2.58375	9.19797e-20
SLIV_03580	SLYA8N_03580	aldehyde dehydrogenase (NAD+) [EC:1.2.1.3]	(GenBank) 3-succinoylsemialdehyde-pyridine dehydrogenase	-0.556364	0.611139	-1.86924	0.00384334
SLIV_03800	SLYA8N_03800	proline iminopeptidase [EC:3.4.11.5]	(GenBank) hydrolase	0.518134	0.581024	-1.21073	0.0571469
SLIV_04670	SLYA8N_04670	ornithine--oxo-acid transaminase [EC:2.6.1.13]	(GenBank) aminotransferase	-0.631994	0.0154965	-0.748558	0.000597085
SLIV_04815	SLYA8N_04815	D-amino-acid oxidase [EC:1.4.3.3]	(GenBank) D-amino acid oxidase	0.518325	0.443628	0.308091	0.554705
SLIV_05240	SLYA8N_05240	creatinine amidohydrolase [EC:3.5.2.10]	(GenBank) hypothetical protein	-0.230693	0.832977	0.578375	0.189272
SLIV_06435	SLYA8N_06435	amidase [EC:3.5.1.4]	(GenBank) secreted amidase	0.0490753	0.941658	0.636828	0.0146231
SLIV_06680	SLYA8N_06680	proline racemase [EC:5.1.1.4]	(GenBank) 4-hydroxyproline epimerase	0.317196	0.679687	-0.510288	0.250133
SLIV_07970	SLYA8N_07970	ornithine decarboxylase [EC:4.1.1.17]	(GenBank) lysine/ornithine decarboxylase	-0.272929	#N/A	-1.46608	0.344374
SLIV_10870	SLYA8N_10870	agmatine deiminase [EC:3.5.3.12]	(GenBank) aguA; Putative agmatine deiminase	0.0246469	#N/A	1.57775	0.0227267
SLIV_10905	SLYA8N_10905	1-pyrroline-5-carboxylate dehydrogenase [EC:1.2.1.88]	(GenBank) prnC; Delta-1-pyrroline-5-carboxylate dehydrogenase	-0.0279391	0.96983	0.361149	0.25134
SLIV_10910	SLYA8N_10910	proline dehydrogenase [EC:1.5.5.2]	(GenBank) hypothetical protein	0.248651	0.698296	0.338855	0.367315
SLIV_13810	SLYA8N_13810	aldehyde dehydrogenase (NAD+) [EC:1.2.1.3]	(GenBank) Aldehyde dehydrogenase 5	0.148752	0.737918	-0.889841	2.93484e-05
SLIV_15115	SLYA8N_15115	aspartate aminotransferase [EC:2.6.1.1]	(GenBank) aspC; Aspartate aminotransferase	-0.190074	0.198836	0.456519	2.03542e-05
SLIV_15180	SLYA8N_15180	cytosine/creatinine deaminase [EC:3.5.4.1 3.5.4.21]	(GenBank) hydrolase	-0.815052	0.156116	-2.20859	6.62779e-07
SLIV_17000	SLYA8N_17000	diamine N-acetyltransferase [EC:2.3.1.57]	(GenBank) acetyltransferase	0.6789	0.293	0.246484	0.645191
SLIV_20015	SLYA8N_20015	spermidine synthase [EC:2.5.1.16]	(GenBank) speE2; putative spermidine synthase 2	-0.525437	0.0211697	-2.76737	2.20561e-28
SLIV_20670	SLYA8N_20670	aldehyde dehydrogenase (NAD+) [EC:1.2.1.3]	(GenBank) Putative aldehyde dehydrogenase	-0.076157	0.748251	0.803195	9.91207e-14
SLIV_21095	SLYA8N_21095	pyrroline-5-carboxylate reductase [EC:1.5.1.2]	(GenBank) pyrroline-5-carboxylate reductase	-0.0348935	0.958757	-3.60716	6.56178e-31
SLIV_23825	SLYA8N_23825	guanidinobutyrase / D-arginase [EC:3.5.3.7 3.5.3.10]	(GenBank) gbh; Guanidinobutyrase	0.0621052	0.916261	-2.60503	3.55122e-28
SLIV_24740	SLYA8N_24740	glutamate 5-kinase [EC:2.7.2.11]	(GenBank) proB; Glutamate 5-kinase	0.231572	0.675212	0.112724	0.741482
SLIV_24750	SLYA8N_24750	glutamate-5-semialdehyde dehydrogenase [EC:1.2.1.41]	(GenBank) proA; Gamma-glutamyl phosphate reductase	-0.0718884	0.891152	0.0645889	0.803129
SLIV_25425	SLYA8N_25425	spermidine synthase [EC:2.5.1.16]	(GenBank) speE1; putative spermidine synthase 1	1.04555	9.26543e-05	0.356817	0.198154
SLIV_27770	SLYA8N_27770	proline iminopeptidase [EC:3.4.11.5]	(GenBank) putative proline iminopeptidase	0.22578	0.432082	0.122037	0.558533
SLIV_29210	SLYA8N_29210	aldehyde dehydrogenase (NAD+) [EC:1.2.1.3]	(GenBank) aldehyde dehydrogenase	4.03012	3.44103e-47	3.48103	4.46758e-35
SLIV_31370	SLYA8N_31370	putrescine aminotransferase [EC:2.6.1.82]	(GenBank) aminotransferase	-1.28346	#N/A	-1.10129	#N/A
SLIV_31680	SLYA8N_31680	ornithine--oxo-acid transaminase [EC:2.6.1.13]	(GenBank) rocD; Ornithine aminotransferase	1.28831	6.87904e-06	0.591674	0.453261
Histidine metabolism
SLIV_03580	SLYA8N_03580	aldehyde dehydrogenase (NAD+) [EC:1.2.1.3]	(GenBank) 3-succinoylsemialdehyde-pyridine dehydrogenase	-0.556364	0.611139	-1.86924	0.00384334
SLIV_12325	SLYA8N_12325	histidinol-phosphatase [EC:3.1.3.15]	(GenBank) hisN; Histidinol-phosphatase	-0.172563	0.69501	-1.26798	1.92954e-08
SLIV_13715	SLYA8N_13715	histidine ammonia-lyase [EC:4.3.1.3]	(GenBank) hutH; Histidine ammonia-lyase	-0.762959	0.39524	1.34635	0.00157173
SLIV_13810	SLYA8N_13810	aldehyde dehydrogenase (NAD+) [EC:1.2.1.3]	(GenBank) Aldehyde dehydrogenase 5	0.148752	0.737918	-0.889841	2.93484e-05
SLIV_18600	SLYA8N_18600	histidinol-phosphate aminotransferase [EC:2.6.1.9]	(GenBank) pat; Putative phenylalanine am	0.0697816	0.851516	0.599258	3.02517e-05
SLIV_20670	SLYA8N_20670	aldehyde dehydrogenase (NAD+) [EC:1.2.1.3]	(GenBank) Putative aldehyde dehydrogenase	-0.076157	0.748251	0.803195	9.91207e-14
SLIV_22330	SLYA8N_22330	urocanate hydratase [EC:4.2.1.49]	(GenBank) hutU; Urocanate hydratase	3.00745	1.06162e-30	0.272691	0.445822
SLIV_22345	SLYA8N_22345	imidazolonepropionase [EC:3.5.2.7]	(GenBank) hutI; Imidazolonepropionase	1.97462	#N/A	-0.268802	0.792547
SLIV_27435	SLYA8N_27435	histidinol dehydrogenase [EC:1.1.1.23]	(GenBank) hisD; Histidinol dehydrogenase	0.174715	0.521985	0.217709	0.195365
SLIV_27440	SLYA8N_27440	histidinol-phosphate aminotransferase [EC:2.6.1.9]	(GenBank) hisC; Histidinol-phosphate aminotransferase	0.0995758	0.777027	-0.0840348	0.671486
SLIV_27445	SLYA8N_27445	imidazoleglycerol-phosphate dehydratase [EC:4.2.1.19]	(GenBank) hisB; Imidazoleglycerol-phosphate dehydratase	-0.0692899	0.869671	-0.25361	0.136115
SLIV_27455	SLYA8N_27455	imidazole glycerol-phosphate synthase subunit HisH [EC:4.3.2.10]	(GenBank) hisH; Imidazole glycerol phosphate synthase subunit	-0.0660009	0.852697	0.295144	0.0305084
SLIV_27460	SLYA8N_27460	phosphoribosyl isomerase A [EC:5.3.1.16 5.3.1.24]	(GenBank) priA; Phosphoribosyl isomerase	-0.0341473	0.919976	0.570191	1.96256e-07
SLIV_27470	SLYA8N_27470	imidazole glycerol-phosphate synthase subunit HisF [EC:4.3.2.10]	(GenBank) hisF; Imidazole glycerol phosphate synthase subunit	-0.00468614	0.993786	0.964558	1.88979e-15
SLIV_27490	SLYA8N_27490	phosphoribosyl-AMP cyclohydrolase [EC:3.5.4.19]	(GenBank) hisI; Phosphoribosyl-AMP cyclohydrolase	-0.19006	0.846203	-1.13515	0.00454975
SLIV_28420	SLYA8N_28420	histidinol-phosphate aminotransferase [EC:2.6.1.9]	(GenBank) hypothetical protein	-0.0817066	0.922226	0.938813	0.000852189
SLIV_29210	SLYA8N_29210	aldehyde dehydrogenase (NAD+) [EC:1.2.1.3]	(GenBank) aldehyde dehydrogenase	4.03012	3.44103e-47	3.48103	4.46758e-35
SLIV_30570	SLYA8N_30570	phosphoribosyl-ATP pyrophosphohydrolase [EC:3.6.1.31]	(GenBank) hisE; phosphoribosyl-ATP pyrophosphatase	-0.534658	0.00331403	-1.42626	5.44947e-19
SLIV_30575	SLYA8N_30575	ATP phosphoribosyltransferase [EC:2.4.2.17]	(GenBank) hisG; ATP phosphoribosyltransferase	-0.28801	0.148711	-1.64215	1.92453e-31
SLIV_33365	SLYA8N_33365	L-histidine Nalpha-methyltransferase [EC:2.1.1.44]	(GenBank) egtD; Histidine-specific methyltransferase	-0.10234	0.873588	-0.3825	0.146342
SLIV_33370	SLYA8N_33370	gamma-glutamyl hercynylcysteine S-oxide hydrolase [EC:3.5.1.118]	(GenBank) hypothetical protein	0.486075	0.340643	-0.0562283	0.908327
SLIV_33375	SLYA8N_33375	gamma-glutamyl hercynylcysteine S-oxide synthase [EC:1.14.99.50]	(GenBank) egtB; Iron(II)-dependent oxidoreductase	0.406902	0.27883	0.160747	0.618837
Phenylalanine, tyrosine and tryptophan biosynthesis
SLIV_01310	SLYA8N_01310	amidase [EC:3.5.1.4]	(GenBank) amidase	0.502745	#N/A	1.80265	0.121918
SLIV_01360	SLYA8N_01360	catalase [EC:1.11.1.6]	(GenBank) katA1; Catalase	-0.860297	0.0154965	1.06846	4.74708e-06
SLIV_03580	SLYA8N_03580	aldehyde dehydrogenase (NAD+) [EC:1.2.1.3]	(GenBank) 3-succinoylsemialdehyde-pyridine dehyd	-0.556364	0.611139	-1.86924	0.00384334
SLIV_03660	SLYA8N_03660	2-oxoglutarate dehydrogenase E2 component (dihydrolipoamide succinyltransferase) [EC:2.3.1.61]	(GenBank) 2-oxoglutarate dehydrogenase, E2 component, dihydrolipoamide succinyltransferase	1.87075	#N/A	1.87932	0.348311
SLIV_04575	SLYA8N_04575	3-hydroxyacyl-CoA dehydrogenase / enoyl-CoA hydratase / 3-hydroxybutyryl-CoA epimerase [EC:1.1.1.35 4.2.1.17 5.1.2.3]	(GenBank) fatty oxidation protein	0.212886	0.844673	-0.309627	0.600651
SLIV_04580	SLYA8N_04580	acetyl-CoA C-acetyltransferase [EC:2.3.1.9]	(GenBank) Putative acyltransferase	0.598273	0.605906	-0.0232666	0.978783
SLIV_04850	SLYA8N_04850	3-hydroxyacyl-CoA dehydrogenase / enoyl-CoA hydratase / 3-hydroxybutyryl-CoA epimerase [EC:1.1.1.35 4.2.1.17 5.1.2.3]	(GenBank) fatty acid oxidative multifunctional enzyme	-0.519262	0.00146797	-1.03752	2.62549e-10
SLIV_04855	SLYA8N_04855	acetyl-CoA C-acetyltransferase [EC:2.3.1.9]	(GenBank) Putative acyltransferase	-0.329165	0.40604	-1.26698	9.03339e-08
SLIV_06435	SLYA8N_06435	amidase [EC:3.5.1.4]	(GenBank) secreted amidase	0.0490753	0.941658	0.636828	0.0146231
SLIV_06625	SLYA8N_06625	aminocarboxymuconate-semialdehyde decarboxylase [EC:4.1.1.45]	(GenBank) hypothetical protein	0.147722	#N/A	-4.28793	0.0228131
SLIV_07115	SLYA8N_07115	catalase [EC:1.11.1.6]	(GenBank) katA2; Catalase	-0.655975	#N/A	0.0857489	0.934241
SLIV_11500	SLYA8N_11500	acetyl-CoA C-acetyltransferase [EC:2.3.1.9]	(GenBank) putative acetyl-CoA acetyltransferase	0.646035	5.54852e-07	1.46959	2.64252e-41
SLIV_13810	SLYA8N_13810	aldehyde dehydrogenase (NAD+) [EC:1.2.1.3]	(GenBank) Aldehyde dehydrogenase 5	0.148752	0.737918	-0.889841	2.93484e-05
SLIV_15765	SLYA8N_15765	acetyl-CoA C-acetyltransferase [EC:2.3.1.9]	(GenBank) acetyl-CoA acetyltransferase	-1.25063	#N/A	0.170185	0.927106
SLIV_16510	SLYA8N_16510	assigned	(GenBank) enoyl-CoA hydratase	-0.334728	#N/A	0.567917	0.47471
SLIV_20060	SLYA8N_20060	tryptophan 2,3-dioxygenase [EC:1.13.11.11]	(GenBank) kynA; Tryptophan 2,3-dioxygenase	-0.224544	0.724663	-0.107065	0.780703
SLIV_20065	SLYA8N_20065	kynureninase [EC:3.7.1.3]	(GenBank) kynU; Kynureninase	-0.182968	0.888047	0.0703469	0.90293
SLIV_20670	SLYA8N_20670	aldehyde dehydrogenase (NAD+) [EC:1.2.1.3]	(GenBank) Putative aldehyde dehydrogenase	-0.076157	0.748251	0.803195	9.91207e-14
SLIV_22300	SLYA8N_22300	acetyl-CoA C-acetyltransferase [EC:2.3.1.9]	(GenBank) paaJ; 3-oxoadipyl-CoA/3-oxo-5,6-dehydrogeanse	-0.085604	0.890822	-0.97628	3.78397e-05
SLIV_26810	SLYA8N_26810	dihydrolipoyl dehydrogenase [EC:1.8.1.4]	(GenBank) dihydrolipoyl dehydrogenase	-0.0634843	0.716116	0.641696	7.70545e-14
SLIV_28995	SLYA8N_28995	glutaryl-CoA dehydrogenase [EC:1.3.8.6]	(GenBank) gcdH; Glutaryl-CoA dehydrogenase	1.54387	3.63344e-15	1.62501	2.1336e-18
SLIV_29210	SLYA8N_29210	aldehyde dehydrogenase (NAD+) [EC:1.2.1.3]	(GenBank) aldehyde dehydrogenase	4.03012	3.44103e-47	3.48103	4.46758e-35
SLIV_31450	SLYA8N_31450	2-oxoglutarate dehydrogenase E2 component (dihydrolipoamide succinyltransferase) [EC:2.3.1.61]	(GenBank) acyltransferase	0.906514	#N/A	-0.439133	0.866577
SLIV_34610	SLYA8N_34610	catalase [EC:1.11.1.6]	(GenBank) katE; Catalase HPII	-0.180272	0.771249	1.76027	5.69709e-15
SLIV_35140	SLYA8N_35140	catalase-peroxidase [EC:1.11.1.21]	(GenBank) katG; Catalase-peroxidase	-0.398153	0.00789235	-0.808169	6.31914e-11
SLIV_36045	SLYA8N_36045	catalase [EC:1.11.1.6]	(GenBank) katA3; Catalase	1.21222	3.30534e-18	1.5628	5.00387e-35
