# Supplementary material for: From waste to health-supporting molecules: biosynthesis of natural products from lignin-, plastic- and seaweed-based monomers using metabolically engineered Streptomyces lividans
Source: Microb Cell Fact. 2023 Dec 19;22:262. doi: 10.1186/s12934-023-02266-0 (PMC10731712; doi:10.1186/s12934-023-02266-0)
Supplement: Supplementary file 4 — Additional file 4. Gene expression data reflecting genes linked to oxidative stress response and energy metabolism. [file 12934_2023_2266_MOESM4_ESM.xlsx]

## Sheet: Redox
Oxidative stress				PCA		4HB
S. coelicolor A3(2)	S. lividans TK24	S. lividans ΔYA8-DG2	Annotation	Log2 fold change	adjP	Log2 fold change	adjP
SCO7590	SLIV_01360	SLYA8N_01360	Catalase, KatA1	-0.860297	0.0154965	1.06846	4.74708e-06
SCO7298	SLIV_02805	SLYA8N_02805	Thioredoxin reductase	0.273276	0.653001	-0.231674	0.534425
SCO5438	SLIV_11315	SLYA8N_11315	Thioredoxin	-0.826759	0.183927	0.408003	0.369721
SCO5419	SLIV_11410	SLYA8N_11410	Thioredoxin	0.0519529	0.876078	0.985586	3.22399e-15
SCO5254	SLIV_12095	SLYA8N_12095	Superoxide dismutase [Ni], sodN	1.30807	3.73001e-09	-2.15897	5.09228e-24
SCO4444	SLIV_16210	SLYA8N_16210	Glutathione peroxidase	0.136484	0.771249	0.814824	5.36517e-05
SCO3890	SLIV_18815	SLYA8N_18815	Thioredoxin reductase, trxB	-0.0265572	0.928862	1.17614	2.87914e-35
SCO3889	SLIV_18820	SLYA8N_18820	Thioredoxin, trxA	-0.0583224	0.807853	0.818666	1.12125e-18
SCO0999	SLIV_24510	SLYA8N_24510	Superoxide dismutase, sodF1	-1.7927	4.4178e-21	0.718932	0.000874124
SCO2633	SLIV_24510	SLYA8N_24510	Superoxide dismutase, sodF1	-1.7927	4.4178e-21	0.718932	0.000874124
SCO2554	SLIV_24915	SLYA8N_24915	Chaperone protein DnaJ, dnaJ2	0.0711256	0.783579	0.593979	1.08539e-08
SCO0885	SLIV_33510	SLYA8N_33510	Thioredoxin	0.165795	0.661604	1.67654	1.28126e-18
SCO0666	SLIV_34610	SLYA8N_34610	Catalase, katE	-0.180272	0.771249	1.76027	5.69709e-15
SCO0560	SLIV_35140	SLYA8N_35140	Catalase-peroxidase, katG	-0.398153	0.00789235	-0.808169	6.31914e-11
SCO0465	SLIV_35615	SLYA8N_35615	Non-heme chloroperoxidase, cpo	-0.206675	0.767021	-0.438184	0.207496
SCO0379	SLIV_36045	SLYA8N_36045	Catalase, katA3	1.21222	3.30534e-18	1.5628	5.00387e-35
Reference	Kim YJ, Moon MH, Song JY, Smith CP, Hong SK, Chang YK: Acidic pH shock induces the expressions of a wide range of stress-response genes. BMC genomics 2008, 9:604.
	Kim JS, Lee HN, Kim P, Lee HS, Kim ES: Negative role of wblA in response to oxidative stress in Streptomyces coelicolor. Journal of Microbiology and Biotechnology 2012, 22:736-741.
Regeneration of energy				PCA		4HB
	S. lividans TK24	S. lividans ΔYA8-DG2	Annotation	Log2 fold change	adjP	Log2 fold change	adjP
	SLIV_02810	SLYA8N_02810	NADH-quinone oxidoreductase subunit D 1	0.397472	0.178133	0.273862	0.231155
	SLIV_03985	SLYA8N_03985	NADH:flavin oxidoreductase/NADH oxidase	1.40455	0.119427	1.76275	0.00558343
	SLIV_06600	SLYA8N_06600	cytochrome P450	-0.383637	0.0240141	-2.20005	5.22099e-48
	SLIV_07935	SLYA8N_07935	protoporphyrinogen oxidase	0.165658	0.877059	0.316548	0.482237
	SLIV_11620	SLYA8N_11620	ATP synthase epsilon chain	0.137807	0.510397	0.663601	1.61117e-07
	SLIV_11625	SLYA8N_11625	ATP synthase subunit beta	-0.0568955	0.789056	0.501389	5.7494e-07
	SLIV_11630	SLYA8N_11630	ATP synthase gamma chain	0.0442129	0.869383	0.977787	3.54062e-19
	SLIV_11635	SLYA8N_11635	ATP synthase subunit alpha	-0.00895936	0.973018	0.934652	1.12125e-18
	SLIV_11640	SLYA8N_11640	ATP synthase subunit delta	0.0491733	0.870314	1.1377	9.20023e-19
	SLIV_11645	SLYA8N_11645	ATP synthase subunit b	0.0170007	0.953634	0.579677	1.54583e-06
	SLIV_11650	SLYA8N_11650	putative membrane protein	-0.0381317	0.916261	-0.412757	0.00177436
	SLIV_11655	SLYA8N_11655	ATP synthase subunit a	-0.0773271	0.873585	-1.36909	1.42561e-15
	SLIV_11660	SLYA8N_11660	ATP synthase I	-0.0870712	0.813792	-1.70684	1.51993e-28
	SLIV_15230	SLYA8N_15230	NADH-quinone oxidoreductase subunit N 2	-0.467281	0.142356	-4.65853	1.19678e-37
	SLIV_15235	SLYA8N_15235	NADH dehydrogenase subunit NuoM2	-0.475597	0.053967	-3.80457	1.02639e-52
	SLIV_15240	SLYA8N_15240	NADH dehydrogenase subunit NuoL2	-0.616433	0.0188022	-2.85922	4.79857e-32
	SLIV_15245	SLYA8N_15245	NADH dehydrogenase subunit NuoK2	-0.266492	0.583192	-4.29798	2.55813e-25
	SLIV_15250	SLYA8N_15250	NADH dehydrogenase subunit NuoJ2	-0.126032	0.880036	-4.23479	2.53122e-19
	SLIV_15255	SLYA8N_15255	NADH-quinone oxidoreductase subunit I 2	-0.244069	0.443946	-2.85004	2.79133e-40
	SLIV_15260	SLYA8N_15260	NADH dehydrogenase subunit NuoH2	-0.333488	0.340643	-2.56318	5.3059e-26
	SLIV_15390	SLYA8N_15390	NADH-quinone oxidoreductase subunit N 3	-0.962755	8.41809e-08	-0.821806	2.23187e-05
	SLIV_15395	SLYA8N_15395	NADH-quinone oxidoreductase subunit M	-0.864828	1.80021e-06	-0.523705	0.0150324
	SLIV_15400	SLYA8N_15400	NADH-quinone oxidoreductase subunit L	-0.996349	1.32846e-07	-0.666387	0.00732108
	SLIV_15405	SLYA8N_15405	NADH dehydrogenase subunit K	-0.766239	0.000704411	-0.647517	0.00951975
	SLIV_15410	SLYA8N_15410	NuoJ	-0.737144	0.000856843	-0.388061	0.149426
	SLIV_15415	SLYA8N_15415	NADH-quinone oxidoreductase subunit I 1	-0.96102	3.79069e-07	-0.157042	0.5761
	SLIV_15420	SLYA8N_15420	NADH-quinone oxidoreductase subunit H	-0.9398	2.53331e-08	-0.364995	0.152681
	SLIV_15425	SLYA8N_15425	NADH-quinone oxidoreductase subunit G	-0.750896	0.000130178	0.073909	0.81369
	SLIV_15430	SLYA8N_15430	NADH-quinone oxidoreductase subunit F	-0.815125	8.2992e-06	-0.0779268	0.780029
	SLIV_15435	SLYA8N_15435	NADH-quinone oxidoreductase subunit E	-0.919063	4.28759e-06	-0.259	0.287827
	SLIV_15440	SLYA8N_15440	NADH-quinone oxidoreductase subunit D 2	-0.893354	3.87828e-08	-0.843584	5.34715e-06
	SLIV_15445	SLYA8N_15445	NADH-quinone oxidoreductase subunit C	-0.733646	0.000137449	-0.663088	0.00117516
	SLIV_15450	SLYA8N_15450	NADH-quinone oxidoreductase subunit B 1	-0.895897	1.24762e-07	-0.691158	0.000286565
	SLIV_15455	SLYA8N_15455	NADH dehydrogenase subunit A	-0.845466	1.45463e-07	-0.901638	3.34426e-07
	SLIV_15470	SLYA8N_15470	electron transfer oxidoreductase	-0.198097	0.342129	0.888048	2.63403e-12
	SLIV_17655	SLYA8N_17655	Polyphosphate kinase, PPK	-0.255696	0.549117	-1.90407	1.80221e-15
	SLIV_17805	SLYA8N_17805	NADH dehydrogenase	-0.217437	0.739182	-2.8261	3.55876e-17
	SLIV_18595	SLYA8N_18595	cytochrome oxidase subunit I	0.00657455	0.992091	-0.0598066	0.80908
	SLIV_21195	SLYA8N_21195	Redox-sensing transcriptional repressor rex	0.183834	0.468876	-0.552718	0.000416
	SLIV_23265	SLYA8N_23265	cytochrome P450	-1.00486	6.37494e-14	-0.111429	0.487763
	SLIV_23270	SLYA8N_23270	cytochrome P450	-1.12444	2.4622e-12	-1.41582	8.41698e-23
	SLIV_26945	SLYA8N_26945	response regulator	-0.348502	0.203853	-1.76047	4.43898e-22
	SLIV_26950	SLYA8N_26950	putative cytochrome c oxidase subunit 3	-0.388084	0.0635082	-0.802691	9.64056e-07
	SLIV_26955	SLYA8N_26955	cytochrome C heme-binding subunit	-0.392331	0.0182818	-0.739026	2.32378e-07
	SLIV_26960	SLYA8N_26960	Ubiquinol-cytochrome c reductase iron-sulfur subunit	-0.375098	0.0454649	-1.18674	1.83433e-16
	SLIV_26965	SLYA8N_26965	Ubiquinol-cytochrome c reductase cytochrome b subunit	-0.372191	0.154997	-1.59617	2.14881e-18
	SLIV_26970	SLYA8N_26970	Anthranilate phosphoribosyltransferase 1	-0.348339	0.0170227	-1.1569	1.39707e-19
	SLIV_29610	SLYA8N_29610	cytochrome P450	-0.520189	0.0121096	-2.65813	1.08642e-45
	SLIV_32385	SLYA8N_32385	Electron transfer flavoprotein subunit beta	0.284374	0.00985837	0.936663	8.68444e-26
	SLIV_32385	SLYA8N_32385	Electron transfer flavoprotein subunit beta	0.284374	0.00985837	0.936663	8.68444e-26
	SLIV_32390	SLYA8N_32390	Electron transfer flavoprotein subunit alpha	0.295596	0.0407174	0.820668	2.17599e-13
	SLIV_32390	SLYA8N_32390	Electron transfer flavoprotein subunit alpha	0.295596	0.0407174	0.820668	2.17599e-13
	SLIV_34535	SLYA8N_34535	NADPH-ferredoxin reductase FprA	-0.0101764	0.979234	-0.670501	2.18444e-07
	SLIV_35020	SLYA8N_35020	ATP/GTP binding protein	-1.13359	1.36397e-07	-3.91551	7.96118e-49
	SLIV_35025	SLYA8N_35025	cytochrome P450	-0.988868	2.1565e-06	-3.78177	8.36483e-52
	SLIV_35030	SLYA8N_35030	cytochrome P450	-0.0699282	0.936249	-0.0672376	0.862139
Reference	Lejeune C, Sago L, Cornu D, Redeker V, Virolle M: A Proteomic Analysis Indicates That Oxidative Stress Is the Common Feature Triggering Antibiotic Production in Streptomyces coelicolor and in the pptA Mutant of Streptomyces lividans. Frontiers in microbiology 2022, 12.
